# Supplementary material for: Conditional Overexpression of Neuritin in Supporting Cell Protects Cochlear Hair Cell and Delays Age-Related Hearing Loss by Enhancing Autophagy
Source: Int J Mol Sci. 2025 Apr 14;26(8):3709. doi: 10.3390/ijms26083709 (PMC12027747; doi:10.3390/ijms26083709)
Supplement: Supplementary file 1 [file ijms-26-03709-s001.zip]

Archive with 1 entries (1 files):
- ijms-3543596-supplementary.pdf
